# Supplementary material for: The role of signaling crosstalk of microglia in hippocampus on progression of ageing and Alzheimer's disease
Source: J Pharm Anal. 2023 May 15;13(7):788–805. doi: 10.1016/j.jpha.2023.05.008 (PMC10422165; doi:10.1016/j.jpha.2023.05.008)
Supplement: Multimedia component 2 [file mmc2.zip]

Archive with 1 entries (1 files):
- jpha_811_mmc2.rar
